# Supplementary material for: FR171456 is a specific inhibitor of mammalian NSDHL and yeast Erg26p
Source: Nat Commun. 2015 Oct 12;6:8613. doi: 10.1038/ncomms9613 (PMC4633953; doi:10.1038/ncomms9613)
Supplement: Supplementary Dataset 1 — Metabolomics dataset [file ncomms9613-s2.xlsx]

## Sheet: Sheet1
Sample	Conc	101.003	101.023	101.06	102.055	102.128	102.999	104.07	104.107	106.05	107.041	107.07	107.085	109.026	109.065	109.101	109.803	111.044	111.08	111.117	112.037	112.896	113.021	113.034	113.06	113.096	114.055	114.066	114.091	115.024	115.036	115.075	116.071	116.977	117.018	117.074	118.086	120.065	120.081	120.966	121.028	121.101	123.055	123.08	123.117	124.059	124.937	125.06	125.096
1_01	80	0.812981	0.0790661	0	0.907176	1.03364	1.42583	0.3472	0.69085	1.92145	2.11768	0.0462532	0	1.59451	0	0.0399904	0	0.0597535	0	0	2.16946	1.26623	2.63733	0.262492	0.000196035	0.0634255	0	0.0916253	0.0694881	2.98757	1.66102	0.0396744	1.12799	2.32925	0.070178	1.2208	1.627	1.95325	2.00707	1.68523	0.362405	0	0.322789	0	0	0.360562	1.54036	0	0
1_02	80	1.54633	0.614851	0	0	2.8479	0	0.232967	0.624831	0	0.699022	0.386419	1.15501	0	0.718112	0.687669	0.784272	0	0.675262	0	0	0	0.289088	0	0.595498	0.715883	0.475874	0.73823	0.900417	0.6892	0.521798	0.190139	1.29567	1.23987	0.456648	0.785761	1.17335	0.486284	2.47556	0.751283	0	0.265222	0.624803	0.775989	0.541362	0	0.535801	0	0.610765
1_03	80	2.10279	1.55438	1.77673	0	0	0	0	0	0	0	0	0	0	0	2.34071	2.259	0	1.02698	0	0	0	0	0	0.87402	0	0.642924	0	0	0	0	0.794506	1.99267	0.759692	0.984612	0	1.96593	0.485199	1.48994	0.800403	0	0.644516	1.32188	0	0.951499	1.59688	0	0	0.742784
2_01	80	1.52236	0.119669	0.0974509	1.34471	1.11536	2.34595	0.486974	1.1086	2.66398	2.31395	0.0537389	0	1.77279	0	0	0	0.0849085	0	0	1.94017	1.37146	2.07967	0	0.0791457	0	0.0793833	0.132672	0.0511151	1.62149	2.08267	0.0400216	1.64345	3.11197	0.0617839	1.80172	2.28584	2.99786	3.17151	2.139	0.602876	0	0.473829	0	0	0.318761	1.69966	0	0
2_02	80	1.73572	1.63979	1.08627	3.22058	2.45647	0	0.556557	0.493102	0	0	2.33518	1.89126	0	0	1.53301	1.19459	1.93843	0.30461	0	0	0	0	1.30383	1.11476	1.62881	1.51626	1.70553	2.43171	0	0.0321578	1.36443	2.67628	0.904797	1.39351	1.53322	2.62029	1.26488	3.08379	0.370115	0	1.40801	2.20191	0.490567	0.490244	2.30898	1.18414	0.74903	1.31614
2_03	80	0.868756	2.39238	3.94114	0	1.87268	0	5.2923	0.338075	0	0	2.35304	3.0875	0	4.50676	2.41201	0.64608	3.46933	2.65363	3.49631	0	0	0	0.883557	2.53114	0.942815	2.24663	2.54238	2.52662	0	0	2.53235	3.09369	0	2.33307	1.96922	3.67015	0.220856	4.06831	0.168016	0	1.31456	3.05217	0.617895	2.66266	3.02244	0	2.3035	2.49685
3_01	80	0.672825	0.0566704	0	1.22434	0.562002	1.2788	0.271692	1.05392	2.20035	1.8416	0	0	1.94702	0	0.0156615	0	0.0543786	0.0301435	0.0434852	1.35398	2.47453	1.72029	0	0.0259522	0	0	0.0368473	0.0947747	1.22571	1.68883	0.038287	1.37075	2.2967	0.0143138	1.76291	1.72095	2.57484	2.29507	1.71468	0.245667	0	0.358687	0	0	0.381892	1.75688	0	0.0192596
3_02	80	2.10233	0.264608	0.362299	1.35803	0.678565	1.78788	0.381158	0.983292	1.24607	1.75421	0	0.142186	1.16801	0.0570082	0.180507	0	0.20346	0.178919	0.133766	1.07227	1.66426	1.48394	0.200416	0.151002	0.151528	0.18764	0.299346	0.332068	0.329343	0.887381	0.123473	1.36528	1.82583	0.120486	1.166	1.52427	1.60457	1.99666	1.19604	2.21484	0.0921358	0.508889	0.248682	0.0786476	0.221773	0.994752	0.231894	0.14328
3_03	80	2.10126	1.68721	0	1.51759	3.30795	1.1783	0	0.78879	0.707822	0.838839	0.586335	1.85998	0	0.945347	0.913638	1.41247	0.612106	0.358536	0	0	2.08122	1.85686	1.64437	1.30533	1.16424	1.05501	1.83628	1.36838	0	0.761899	1.62225	2.75339	1.79999	1.03238	0	2.96563	0.542227	1.9922	1.08026	0.471714	1.2292	2.08964	0.663783	1.57342	2.12998	0.567226	1.78368	1.9292
4_01	80	0.680155	0.0623471	0	1.53739	0.436184	1.44112	0.421435	0.720174	1.84294	1.7617	0.0568984	0	1.79412	0	0.0129931	0	0	0	0	1.8363	1.92842	1.8481	0.0542834	0.0408524	0	0.0540001	0.103664	0.0970985	2.00698	1.92046	0.0204105	1.45798	2.53731	0.0223677	1.82627	1.87525	2.61114	2.04421	1.04188	0.441949	0	0.373585	0	0	0.363064	0.895153	0	0
4_02	80	2.19742	0.279642	0.399353	1.55904	0.667879	2.07124	0.695211	0.853514	1.56386	2.09181	0.37131	0.21965	1.4846	0.196067	0.147629	0.258557	0.218667	0.214586	0.188975	1.72101	2.54775	2.17804	0.307201	0.136539	0.142306	0.0890227	0.335998	0.265031	0.502305	1.40052	0.308499	1.65413	2.53526	0.0742669	1.82137	1.91093	2.1433	2.11359	0.707495	2.23511	0.113164	0.577233	0.161442	0.0719063	0.565633	0.741734	0.203006	0.211579
4_03	80	1.36009	2.83532	3.3342	3.09467	1.66058	0	3.67946	0.927112	0	0	5.26428	3.51572	0.875472	1.86716	1.90924	1.35631	2.63165	3.55605	1.53522	0	1.60964	0.471133	0	2.90576	0.99136	2.64404	3.31409	3.52638	0	0	2.77547	3.69405	0.388752	1.57771	3.33907	4.62366	1.37168	0.870938	0	2.89639	2.76731	3.92561	3.65763	3.52042	3.64792	0	0.825421	2.59246
5_01	80	0.763552	0.0636044	0.0527605	1.73089	0.54673	1.29893	0.45057	0.660316	2.66779	1.40803	0.044913	0	2.30793	0	0.0266995	0	0	0	0	2.3466	2.36133	2.60231	0.117	0.0600337	0	0.0310479	0	0.025706	1.70169	2.15043	0.0179646	1.68435	2.74356	0.182464	1.7891	1.99855	3.06824	2.04008	1.63763	0.375095	0.0160013	0.42683	0	0.0285088	0.284242	1.76763	0	0
5_02	80	3.19646	0.276505	0.284424	1.55159	1.24809	1.70142	0.646356	1.05864	1.08043	1.54927	0.248907	0.358308	1.47272	0.230105	0.233681	0.486693	0.493397	0.29235	0.0988026	1.41972	1.37924	1.98352	0.208795	0.247793	0.296044	0.0600348	0.652197	0.41474	0	1.45837	0.421764	1.76136	1.82769	0.553838	1.71884	1.86212	1.5484	1.91802	1.25607	1.90277	0.0942831	0.803813	0.588206	0.227316	0.755268	1.27305	0.271334	0.185622
5_03	80	2.35343	2.15787	0.749418	2.32875	0	0	1.81189	1.27636	0	0.837732	1.53878	1.20976	1.09542	0.996462	1.54063	1.30403	1.80997	0.723978	1.43083	0	0	0.576704	1.56673	1.88282	0.635331	2.08317	1.49281	2.34989	0	0.579105	1.42196	2.9752	1.37698	2.00906	0	3.13494	1.30771	3.20897	0.71465	2.53497	1.50118	2.78418	1.73342	1.21187	1.808	0.478211	1.62858	1.22314
6_01	50	1.12144	0.0592745	0	1.09584	1.16184	1.67852	0.153882	1.03744	1.21599	2.74618	0.113518	0	2.62599	0	0.0442002	0	0	0	0	2.81129	1.12014	2.81365	0	0.0365719	0	0.0745266	0.162566	0.103305	1.43142	1.72153	0.0513561	0.960686	2.40321	0.0618745	0.912058	1.46356	1.26435	1.31596	2.58806	0.290353	0	0.301098	0	0	0.244542	2.89026	0	0
6_02	50	3.65778	0.394279	0	1.34432	1.28451	1.97301	0.244259	1.00663	0.619756	2.22525	0.431789	0	1.28518	0.554648	0.214622	0.296195	0.359804	0.234142	0.213328	1.42275	0.528586	1.39548	0.622028	0.364542	0.331499	0.431604	0.100155	0.534241	0.36581	0.810979	0.433166	1.09081	1.2049	0.191387	1.00973	1.0698	0.770063	2.1328	1.60797	1.18056	0	0.502963	0.362566	0.163636	0.445268	1.25793	0	0.517995
6_03	50	1.606	1.11049	0	1.19296	2.72363	0	1.06234	0.376035	0	0	0	0	0	0	2.05951	3.70497	0	0.588963	0	0	0	0	0	0.546032	0	1.64687	1.21559	0.397223	0	0	1.04943	2.13701	0	0.676458	0	2.32936	0.699143	5.27556	0.31553	0	0.635531	1.34422	0	0	0.831588	0.774309	1.35604	1.33711
7_01	50	1.13451	0.0688359	0	0.384407	0.88786	1.7015	0.0470435	0.606911	0.730618	2.32426	0	0	1.94695	0	0.00965022	0	0.029188	0	0.0475434	1.36053	1.04456	1.44132	0.0784951	0.030741	0	0.0638451	0.0388561	0.0918199	1.20743	1.03278	0.0897457	0.519571	1.85336	0.150052	0.491934	0.661659	0.670171	0.823339	1.80379	0.606848	0	0.173895	0	0.0949995	0.110753	1.88221	0	0.0218941
7_02	50	3.11283	0.0971905	0	0.546168	1.82694	2.23797	0	0.699061	0.210365	1.94373	0.0916488	0.11623	1.50297	0	0.084227	0.357253	0	0	0	1.74418	1.62802	1.65423	0	0.172663	0	0.0631306	0.185032	0.114896	0.607376	1.06431	0.190228	0.664692	1.79082	0.246954	0.178546	0.66054	0.582053	1.38009	1.93867	0.888368	0.127066	0.221165	0	0.0821168	0.111504	1.73674	0	0.182729
7_03	50	2.24773	2.53991	1.10768	1.53695	3.19599	1.32733	2.43492	0.325418	0	0.931979	0	3.77763	0	0	2.19789	2.81888	1.70272	2.1817	2.69425	0	0	0	1.55707	1.21775	1.81729	3.15292	2.98769	2.38335	0	0	2.76495	2.94948	1.15271	3.45309	0	2.12639	0.686726	0.693702	0.395384	1.2694	1.64443	1.85077	1.59729	0.576444	1.67477	0.272193	1.17582	1.96501
8_01	10	0.409261	0.0590936	0	1.6573	0.632935	0.983924	0.160814	1.08879	1.78563	1.51545	0.0613736	0	1.82892	0	0	0	0	0.0298614	0	1.5994	2.26824	1.31892	0	0.00821139	0	0	0.0301344	0.013972	0.907094	1.36546	0.0279876	1.13271	2.05356	0.225764	1.26679	1.27205	2.35554	1.49551	2.20507	0.248615	0	0.304667	0	0	0.266051	1.82576	0	0.0119111
8_02	10	1.24904	0.100354	0	1.20797	0.654738	1.73125	0.325523	0.8453	2.01804	1.18132	0	0	1.16098	0.0520933	0.0208996	0	0.0882815	0.0362707	0.0569299	1.17669	1.99799	1.4506	0.223876	0.0303178	0.078454	0.0616941	0.163337	0.114177	0.552599	1.09206	0.0531822	1.07043	1.90638	0.229003	0.936274	1.1171	1.92788	1.64301	1.92756	0.139425	0	0.304434	0	0.046722	0.124096	1.70724	0.128823	0.0236582
8_03	10	1.44237	1.72467	0	1.43808	0	0	0.850557	0.303247	0	1.63717	0.792677	1.56817	0	0	0.986741	2.66378	2.38657	1.4685	0.60307	0	0	0	0.911401	1.76308	0	1.17248	1.21987	1.20185	0	0.187517	1.69444	2.50626	0.577305	3.06495	2.20041	2.04959	0.197615	0.300059	0.67333	0	0.768592	2.13156	1.628	0	2.01587	0.333955	4.40431	1.51277
9_01	10	0.925475	0.0805033	0	1.89903	0.871072	1.68635	0.533755	1.38335	2.79227	1.50765	0.0495787	0	2.53944	0	0.0361964	0	0.0655137	0	0	2.66344	2.72257	2.66147	0.185492	0.00692862	0	0.0474611	0.0660388	0.0249417	2.18558	2.14015	0.0197893	1.67673	2.79948	0.211587	2.09454	1.72905	3.32503	2.38552	2.62408	0.339907	0	0.413816	0	0	0.334737	2.01729	0	0.0155799
9_02	10	4.9792	0.478535	0.393332	2.34283	2.96607	2.85549	0.433387	2.40287	2.20099	2.31463	0.318831	0.531665	1.99886	0.648264	0.254027	0.149216	0.434975	0.36659	0.183103	2.22642	3.01222	2.81943	0.950916	0.414634	0.373387	0.255445	0.44264	0.440598	1.41208	1.26606	0.383132	2.25745	2.95851	0.475999	2.14841	2.00774	1.82436	3.34326	2.26538	1.52769	0.226369	0.666922	0.386925	0.230787	0.571683	1.8168	0	0.317225
9_03	10	2.01966	1.65468	1.06056	1.85783	2.12021	0	1.27285	2.00806	0.540174	0	1.51371	1.58016	0.47664	2.01614	1.53367	0.186651	1.57575	1.77423	1.80197	0.732399	0	1.03083	1.98553	1.96415	1.11258	1.80642	2.45547	1.81528	0.714567	0.0412191	1.31178	3.40854	0.703079	2.52536	4.26588	3.90243	1.35296	2.33631	1.31615	2.0404	1.5642	3.05088	1.58924	2.08847	2.95195	0.457761	1.46082	1.63721
10_01	10	0.657106	0.103697	0	2.48822	0.627998	1.9718	0.489672	1.50255	3.99808	2.49672	0	0	2.83747	0	0	0	0	0.0307082	0	3.51576	3.33071	3.41748	0	0.0275232	0	0.0606192	0.023406	0.17494	4.02363	3.52975	0.0662569	2.17563	4.10095	0.141631	2.51087	2.51967	4.44731	2.46843	3.28905	0.503829	0	0.553426	0	0.0434369	0.560703	3.29782	0	0
10_02	10	3.55537	1.00091	0.688817	3.52566	1.06818	1.18471	0.433719	2.12893	2.23718	1.70434	0.768408	0.883164	2.49704	1.25414	0.817501	0	0.447081	1.0034	1.32069	2.9564	1.54727	3.06837	1.41825	1.19462	0.0830801	0.820944	0.996489	0.947475	1.06196	2.49056	1.15024	3.3545	3.26499	0.686449	3.68366	3.41456	2.68832	3.27139	2.11799	4.57764	0.571117	1.63199	0.960362	0.52895	1.24634	2.76196	0.648401	0.956975
10_03	10	3.5444	2.88236	2.83409	3.08367	4.09267	0	3.11593	2.87559	1.18485	2.13665	2.24558	2.27252	0.733103	2.01629	2.0061	1.91952	3.5945	2.38713	1.30531	1.22767	0	2.13714	4.17307	2.07448	1.06599	2.50681	2.16746	1.97436	3.45773	1.45819	2.57833	4.28123	1.96201	1.71804	3.05976	3.86495	1.49291	4.01804	1.39357	1.67665	0.899813	3.45792	0	2.71833	4.17898	1.57198	2.08847	2.21451
11_01	10	0.700296	0.0655118	0	2.08041	0.723383	1.58967	0.523439	1.56258	2.38244	2.55744	0.0470958	0	2.94288	0	0.0244215	0	0	0	0	2.53324	2.95092	2.6709	0.0455007	0.00192841	0	0.0393408	0.0503557	0.0845217	2.7758	2.97157	0.0319263	1.48413	2.49645	0.0970674	1.60928	2.0484	3.15985	2.61397	2.751	0.294055	0	0.374597	0.0425635	0	0.381284	3.02305	0	0.0148727
11_02	10	2.11812	0.0466039	0.164196	1.59117	1.30971	1.88996	0.425058	1.19104	2.30912	1.93925	0	0	1.71346	0.0911935	0.0348499	0.0263565	0	0	0	2.87951	1.74739	3.02427	0	0	0	0	0.118945	0.0392341	0.955903	2.4658	0.0586307	1.52457	1.8254	0.122935	1.46276	1.79801	2.38242	2.07867	2.34082	0.618515	0	0.37581	0	0	0.356909	2.69219	0	0
11_03	10	1.89701	2.43987	0.941962	1.29389	3.04024	0	1.87449	1.27724	0	0	1.24275	0.584352	0	0.893958	2.00257	1.54461	2.51315	1.80567	1.15736	1.10972	0	0.336768	1.04044	2.09514	1.98584	2.00137	1.51796	2.05684	0	0.104843	2.42006	3.05725	0.38091	2.17046	2.22819	4.53466	1.04696	2.05139	0.827883	2.4924	2.33113	2.75478	1.39566	1.72134	2.42568	0.818417	0.894773	2.24819
12_01	10	0.603445	0.0501069	0	1.14176	0.410751	1.32725	0.343713	1.21701	1.52936	1.71439	0	0	2.09282	0	0	0	0.0617185	0.0231511	0	1.64252	1.30656	1.61939	0	0.00776775	0.0322504	0	0.0156336	0.0327597	1.3212	2.41417	0.0518753	1.19696	1.96989	0.184579	0.890734	1.57821	2.35268	1.56104	2.31773	0.469214	0	0.300299	0.0408558	0.0305652	0.369262	2.37891	0	0
12_02	10	2.80297	0.157456	0	1.28559	2.18111	2.3647	0.326315	1.16692	1.72922	1.9391	0.23337	0.0945077	0.931088	0.069969	0.0850554	0	0	0	0.107379	1.10044	1.71263	1.36425	0	0.175904	0	0.145196	0.0857719	0.0461129	0.62398	1.29005	0.120006	1.12651	1.24265	0.243748	0.988782	1.2302	1.46537	1.71218	1.59949	1.18945	0	0.331839	0	0	0.163402	1.73684	0	0.0491559
12_03	10	2.35054	1.86719	2.94283	3.78762	1.37775	0	0	1.21569	0	0	3.14685	0.786236	0	0	2.49253	3.24867	0	3.23624	2.81808	0	0	0.667759	1.25975	2.06727	0.952232	1.05577	2.61092	2.50061	0	0	2.2047	3.66672	0	2.54003	1.08546	3.20967	0.88093	0.927941	0	1.77838	0.797016	2.72812	1.83331	2.14766	1.71424	0.613858	2.4359	2.14851
13_01	5	2.0342	0.105889	0	0.468737	1.60053	3.18906	0.176335	2.72113	1.1383	2.56051	0.0684873	0	2.4232	0	0.046471	0.0411733	0	0.0363033	0.0561576	2.09131	0.82557	1.85492	0.088696	0.0848004	0	0	0.0336826	0.164669	2.64192	2.59812	0.0693702	0.861718	1.41664	0.255449	0.432512	1.41633	0.792576	1.75565	2.82758	0.898634	0	0.334267	0	0	0.240848	2.24521	0	0.0428141
13_02	5	0.956975	2.08848	1.17713	1.41793	2.97092	0	1.09807	0.676563	0	0	0.971261	1.80099	0	2.75479	2.29338	1.90194	2.25383	1.81069	2.07471	0	0	0	0.699092	1.19325	2.76096	2.31806	2.63237	2.52474	0	0	1.95622	2.41351	0	2.92481	0	3.18311	0.463367	3.10898	0.146341	1.02983	1.31647	1.93416	1.02718	1.7939	1.75006	0	1.27196	2.04878
13_03	5	1.29631	3.59809	2.60519	2.36659	0	0	1.72953	1.61279	0	0	2.55256	1.29918	0	3.10477	2.97002	2.88493	0	2.331	2.73729	0	0	0	3.75665	3.73805	2.02925	2.53711	2.53947	2.60724	0	0	3.67582	2.85606	0	2.99463	1.07427	2.87406	0.315568	3.20879	0	0.831172	2.77844	2.13312	3.05575	2.3229	1.82542	0.326515	2.47063	2.96281
14_01	5	2.30459	0.119598	0	0.0939101	2.37427	3.27247	0	0.684233	0.357987	3.83764	0.062766	0.0645151	2.78774	0	0	0	0	0	0	1.64399	1.24012	1.39972	0.10405	0.0217123	0.109447	0	0.128391	0.238226	1.68841	1.65606	0.0809877	0.502372	1.84573	0.106468	0.395477	0.506856	0.452928	0.745826	3.22277	0.768208	0	0.143739	0	0.167809	0	3.086	0	0.0390122
14_02	5	2.23028	0.536827	0	0	2.15789	0.559809	0	0.559411	0	0.968488	0	0	0	0	0.147392	0.644267	0.388013	0	0	0	0	0.513267	0	0.566218	0	0.208588	0.53004	0.631491	0	0.291947	0.469396	0.381223	0.543435	0.263645	0	0.435759	0	0	0.568728	0	0	0.294744	0	0	0	0.89327	0	0.144815
14_03	5	1.28201	2.7038	2.79597	0	2.08399	0	1.59244	0	0	0	0.60427	2.58798	0	2.97148	3.29056	2.77747	2.77764	2.67289	3.99527	0	0	0	1.24547	3.08397	4.86806	2.25268	2.44954	2.73293	0	0	2.78322	2.40498	0	2.21176	0	2.02632	0.440068	2.45857	0	1.26901	5.34337	1.11527	4.74362	3.60698	0	0	2.30155	3.60743
15_01	0	1.81081	0.084259	0	0.162337	1.61217	2.21086	0.0596025	1.71479	0.4988	2.00235	0.126581	0	1.72584	0	0.0654413	0	0	0	0.116616	1.56498	0.463702	1.57517	0	0.0888864	0	0.0631367	0.0255989	0.133741	1.44788	1.6782	0.0398731	0.416838	1.08462	0.138307	0.187993	0.811772	0.291985	0.970951	0.653094	1.06624	0	0.120917	0	0	0.0694551	0.739414	0	0
15_02	0	3.05469	1.01581	0	0.594755	1.69397	0.535475	1.10642	1.91177	0	2.04065	0.221682	0.408683	0.41011	0.421529	0.816928	0.572557	0.424134	0.202488	0.664885	0.423461	0	0.568232	1.31082	1.08135	0.813288	0.795702	1.21157	1.44685	0.941252	0.845677	0.988881	1.32796	0.818936	0.925265	1.1852	1.39555	0.696649	1.94867	0.331519	2.00158	0.354036	0.564778	0.89781	0	0.344702	0.475966	0.720642	1.05738
15_03	0	0.791021	1.65751	0	0	2.27701	0	0	0.314168	0	0	1.52942	0	0	2.13877	1.9935	1.72682	1.46028	0.380773	0.801948	0	0	0	1.05417	1.38052	2.01927	2.09082	2.03297	1.71452	0	0	1.04149	1.95947	0	1.16824	1.84178	2.20842	0	1.23318	0	0	1.32122	0.964881	2.11518	0.82226	0	0	2.03366	1.66992
16_01	0	0.653041	0.0577713	0	0.109208	0.475416	1.21011	0	2.25545	0.401319	2.4545	0	0	2.68644	0	0	0	0	0	0	1.59499	1.09695	1.4288	0.134176	0	0	0	0	0.061303	0.980953	2.38473	0	0.315175	1.31243	0.0368961	0.200848	0.79441	0.274266	1.03564	3.02063	0.310336	0	0.0642404	0	0.0573081	0.0479413	3.06919	0	0.0196866
16_02	0	2.94585	0.134666	0.302736	0	2.09982	2.96476	0	2.94465	0.25408	2.82949	0.0822607	0	3.22834	0	0.0221563	0	0	0	0	1.97633	1.09299	3.05202	0.198769	0.0708169	0	0.0971835	0.0969421	0.113503	1.00161	2.47234	0.129506	0.447345	1.4208	0.0727195	0.74517	0.931994	0.274809	1.21739	3.68524	1.13998	0	0.0940265	0	0	0.0742033	3.80989	0	0.115984
16_03	0	3.0376	1.94404	0	0	2.83569	1.1925	0.554127	1.92724	0	0	0.878358	1.74262	0	1.70555	1.29815	0.402334	1.98642	2.22582	0.538882	0.664437	0	0.357362	4.48947	1.92568	3.0886	1.64968	1.6583	2.05084	0	0.289858	2.21669	3.36627	0	0.964476	2.97959	3.2473	0.869786	3.33238	1.24584	2.86323	1.84228	1.05309	1.08641	1.47259	0	0.697022	1.09873	1.58594
17_01	0	0.825738	0.0760842	0	0.152999	0.539406	1.08674	0	1.03208	0.189118	1.93874	0	0	1.53257	0	0.0237791	0	0	0.0216104	0.0368377	1.36018	0.849717	1.56239	0	0.0577622	0.0659911	0.0198398	0.0404834	0.0678489	0.720226	1.91456	0.0620693	0.380219	0.947382	0.0498421	0.105541	0.754574	0.276956	1.03075	0.698588	0.487815	0	0.0935867	0.037816	0	0.0780022	0.548554	0	0.015527
17_02	0	3.15972	0.485348	0.598966	0.411752	3.3309	1.90366	0.584667	1.75507	0	1.75252	0.381719	0	0.989571	0.452076	0.318552	0.509241	0.341303	0.221279	0.185408	0.426455	0	1.2845	0.329727	0.309466	0.23683	0.229706	0.307289	0.578946	0.430816	0.757444	0.389301	0.760391	0.888934	0.255434	0.494722	0.968649	0.343986	1.2514	0.35273	2.24056	0.164056	0.254809	0.468265	0.333137	0	0.61176	0.247702	0.273044
17_03	0	1.39683	1.84861	1.99428	0.928915	1.80915	0	1.38685	0.613282	0	0	1.71838	1.8005	0	1.01607	1.89776	0.497141	1.47316	0.860081	1.50947	0	0	0.232383	0.596688	1.38408	2.03804	2.1781	2.54345	2.21096	0	0.340604	1.8531	2.67672	0.356411	1.19771	1.33778	3.01314	0.555459	1.18265	0.125353	1.77963	1.2927	1.12282	1.11176	1.48351	0.666947	0	1.90677	1.78756
18_01	0	0.48608	0.0761657	0	0.372903	0.722773	1.21861	0.132252	3.28962	1.00133	1.93908	0.0243776	0	1.52446	0	0	0	0.0466289	0.0187045	0	1.24011	0.988583	1.38583	0.190158	0	0	0	0.0276974	0.0966597	1.4808	3.15295	0.0429192	0.671961	1.37035	0.142908	0.570758	1.84258	0.721214	2.42822	2.50409	0.246063	0.0205586	0.234416	0	0	0.201388	2.12036	0.0140064	0.0227109
18_02	0	3.18155	0.438956	0.259376	0.469709	2.50321	1.38392	0.550099	4.39229	0.735849	1.83725	0.712496	0.313264	0.65324	0.408886	0.320472	0	0.414739	0.154529	0.346279	1.37387	0	1.49562	0.148941	0.25723	0.673993	0.271387	0.538765	0.777943	2.29171	1.84631	0.505095	1.14514	1.54118	0.438539	0.79849	1.90696	0.732564	2.91295	1.41472	3.36115	0.337628	0.420376	0	0.105512	0.383025	1.50647	0.125926	0.341451
18_03	0	1.47153	1.18	0.703787	0	0.835714	0	0.836874	2.97791	0	1.12901	1.26713	1.18748	0.598631	1.51669	1.25998	1.23555	1.28074	0.71089	0.615504	0	0	0.956948	0.957505	1.49388	1.46809	1.0349	1.20035	1.25196	0	0.524272	0.964647	1.70319	0	1.3668	1.34979	2.13426	0.381726	2.75918	0.643637	0	1.31325	1.28837	0.834762	1.56091	0.996358	0.487703	1.36331	1.48899
19_01	0	2.34217	0.116685	0.117531	0.267086	1.62996	2.87282	0.0608377	4.60597	1.50446	2.55364	0.0672651	0.0708138	1.546	0.0544279	0.0522776	0	0	0	0.138481	2.14856	1.46089	1.70104	0.0926085	0.0766688	0	0	0.121825	0.0971115	2.08076	3.09976	0.132592	1.02966	1.85509	0.243195	0.696777	2.1741	0.848283	2.40295	2.19998	1.17846	0	0.339231	0.0595588	0	0.176045	1.80824	0	0.104932
19_02	0	1.83625	1.42383	0.491678	0	2.18241	0	1.07609	2.96855	0	0.493986	1.37732	1.84978	0.686173	0.345282	1.66745	0.482949	1.41689	0.743974	1.80267	0	0	0.480433	0	1.5108	0	0.913729	1.83934	1.83238	0	0.523629	1.69416	1.84067	0.692536	1.94814	1.17505	2.93772	0.59472	1.71496	0.710423	1.52581	0.821545	1.41361	0.49274	1.89255	0.314697	0.647005	0	1.03439
19_03	0	0.801392	2.52656	2.02219	1.54126	1.24971	0	2.23152	1.56749	0	0	1.06125	1.90873	0	1.86812	3.02286	1.06446	1.35231	2.9689	2.07553	0	0	0	0	3.38695	2.44527	3.58553	1.60113	2.06399	0	0.412685	2.40646	2.50824	0	2.89645	2.13878	2.81738	0.540596	2.95224	0	0.672588	2.23233	2.12487	2.37529	2.48332	1.189	0	3.12471	3.19046
[truncated: 968 more columns]
